# Supplementary material for: Identification and Differentiation of the Twenty Six Bluetongue Virus Serotypes by RT–PCR Amplification of the Serotype-Specific Genome Segment 2
Source: PLoS One. 2012 Feb 28;7(2):e32601. doi: 10.1371/journal.pone.0032601 (PMC3289656; doi:10.1371/journal.pone.0032601)
Supplement: Table S2 — Additional primer-pairs for amplification and sequencing of Seg-2 from BTV-1 to BTV-26 in RT-PCR assays. (XLS) [file pone.0032601.s003.xls]

## Sheet: primers(Ist lot) tested for pap
BTV-S-2 typing primers
BTV-1 Primer designation (nt)	Sequence (5’ to 3’)	Position on genome segment 2 (nt)	Predicted Product Size (bp)	References	Light purple are designed for Maan et al 2010 and in these for western new strains from Americas and elsewhere are included	strain/isolate tested	Comments after in vitro testing of primer pairs
BTV-1/2/1-26F	GTTAAAATAGTRKCGCGATGGATGAG	1 (5’end)	1783: extra pair√	Order, This study (E+W)	new pair with USA strains-AUG2009	RSArrrr/01 and IND1988/01 or GRE2001/01 and USA	Did not work well, so avoid using it.	8118.7	61.5	38.5	None	No	26
BTV-1/2/1783-1758R	GTGGAYTGTCCCTGTTGTCGTGAAAG	1783		Order, This study (E+W)				8040.6	77.1	50	Weak	No	26
BTV-1/2/1197-1239F	TATATCCCTTATGARAARTCAAGGGAACAAG	1197	1743 extra pair√	Order, This study (E+W)	new pair with USA strains-AUG2009	RSArrrr/01 and IND1988/01 or GRE2001/01and USA	Did not work well with Easterns but woked ok with ref and USA, so avoid using it.	9560.2	62.2	32.3	Strong	No	31
BTV-1/2/2940-2920R	GTAAGTMTRATAGYGCGCGGA	2940 (3’ end)		Order, This study (E+W)				6522.7	55.5	42.9	None	No	21
BTV-1/2/1006-1030F	GRAATCARCGYARAGATGARGAYCG	1006-1030	1621√	Order, This study (E+W)	new pair with USA strains-AUG2009	RSArrrr/01 and IND1988/01 or GRE2001/01and USA	Worked well with USA, ref, India and Greece, no cross reaction with type 2	7773.1	43.5	36	Very weak	No	25
BTV-1/2/2627-2600R	GCATTTRYTHGGRTGTGTGATVGGYAAA	2627-2600		Order, This study (E+W)	new pair with USA strains-AUG2009			8708.9	87.3	32.2	None	No	28
BTV-1/2/1306-1324F	GGCTGAATCATYCYACCCG	1306-1324	864√	Order (W)	new pair with USA strains-AUG2009	RSArrrr/01 and USA	Worked well with USA, ref, India and Greece, so it is E+W, no cross reaction with type 2	5748.7	56.1	52.7	Very weak	No	19
BTV-1/2/2170-2148R	GGRAAAARCTCCGCRATCRCRYT	2170-2148		Order (W)	new pair with USA strains-AUG2009			7042.1	58.9	39.2	None	No	23
BTV-1/2/628-649F	GGAGTCARCCCTTCCRRCCYGG	628-649	1918√	Order (E)	new pair -AUG2009	IND1988/01 or GRE2001/01	Worked ok with E not with W, , no cross reaction with type 2, so OK	6696.8	65.6	59.1	Weak	No	22
BTV-1/2/2546-2525R	GTAAAGAAGTTGYTTTGTYGTT	2546-2525		Order (E)	new pair -AUG2009			6810.3	54.3	27.3	None	No	22
BTV-2/2/1-24F	GTTAAAACWKBHTCGCGATGGATG	1 (5’end)	1800√	includes variations in India 82, Nigerian, Sudan and Zimb strains: Order (E+W)	new pair with USA and Taiwan strains-AUG2009	RSArrrr/02, USA and IND1982/01	Worked ok with Ref and India samples, not well with USA, may be retest with another prep of USA sample or we can use it as it is	7416.1	70.5	37.5	Very weak	No	24
BTV-2/2/1800-1775R	CYTTBGBRTCRAATGTTGATTGART	1800		one of two base changes not included to put wobbles, still it should work with all E+W: Order (E+W)	new pair with USA and Taiwan strains-AUG2009			7699.1	64.4	24	None	No	25
BTV-2/2/600-624F	TTAATAGTGCATTCRGAGAGAGCGT	600	2343: extra pair√	Order, This study (E+W)	new pair -AUG2009	RSArrrr/02, USA and IND1982/01	Worked ok with Ref and India samples, not well with USA, may be retest with another prep of USA sample or we can use it as it is	7753	66.1	40	None	No	25
BTV-2/2/2943-2919R	GTAAGTTGAACAGATCGCGGACCTG	2943 (3’ end)		Order, This study (E+W)				7730.9	70.4	52	Weak	No	25
BTV-2/2/903-921F	GCGGAACCNGTNGAYGAAG	903-921	1246√	Order (E+W)	new pair with USA and Taiwan strains-AUG2009	RSArrrr/02 and USA	worked very well with both westerns ref and USA, no cross, so ok	5894.8	64.3	52.7	None	No	19
BTV-2/2/2149-2127R	ATACGYGCCRCRCCRRTAGAYGA	2149-2127		Order (W)	new pair with USA other western strains-AUG2009			7042.6	70.3	43.5	None	No	23
BTV-2/2/253-274F	GCYTAAARGGGTATGATATYAG	253	713√	order (E)(1982-IND+china+ Taiwan)		IND1982/01	worked ok with 2 IND and did not work with westerns, no cross, so ok	6830.4	50.9	31.9	None	No	22
BTV-2/2/966-946R	GAAATTTTTCATCTAACGCCT	966		(E)(1982IND +China+Taiwan)				6355.1	58.8	33.4	Weak	No	21
BTV-3/2/43-61F	GTGATTTCACGACARTTYG	43	648√	Order (W)	new pair with USA & TAT other western strains-AUG2009	RSArrrr/03, USA1999/06 and TAT1990/03	perfect with all three samples tested, no cross	7391.2	57.9	33.4	Moderate	No	24
BTV-3/2/691-671R	TRCGATGGTTCCTCTGTATTG	691		Order (W)				6426	55.5	42.9	None	No	21
BTV-3/2/730-749F	GGACTGGTTCAGCTRAGRGT	730	480√	Order (W)	new pair with USA & TAT other western strains-AUG2009	RSArrrr/03, USA1999/06 and TAT1990/03	perfect with all three samples tested, no cross	6213	52.4	50	Weak	No	20
BTV-3/2/1210-1192R	THGGCTTGTAKGTWGGHCG	1210		Order (W)				5884.7	54.3	47.4	None	No	19
BTV-3/2/1663-1684F	AGRACCTTGAAACCGATYAARG	1663	652√	Order (W)	new pair with USA & TAT other western strains-AUG2009	RSArrrr/03, USA1999/06 and TAT1990/03	perfect with all three samples tested, no cross	6768.9	48.4	36.4	None	No	22
BTV-3/2/2315-2294R	GCGTAYARTATYAYTGGTATCG	2315		Order (W)				8	54.7	31.9	None	No	22
BTV-4/2/TF (F or V)	GTTAAAAGAGTGTCCCACAATG and GTTAAAAAGAGTGTTCCACAATG	5' end	Pd A=1105√	New sequencing primers, this study: no need to order as we already have them	new pair from AUG2009 aligments	RSArrrr/04, ARG2002/01, GRE1999/01, SPA2003/01, OMN2009/09 and ISR2006/10	worked perfectly with all 6 strains of type 4, but cross with type 10, 11, 17 although low amplification.
BTV-4/2/1105-1085R	ACAYGGGTATGGATTTGTTCG	1105						6499.6	65.4	42.9	Very weak	No	21
BTV-4/2/1037-1055F	GCGCyTATCGCrATwGCyG	1037	Pd B=1071√	New sequencing primers, this study: no need to order as we already have them	new pair from AUG2009 aligments	RSArrrr/04, ARG2002/01, GRE1999/01, SPA2003/01, OMN2009/09 and ISR2006/10	worked perfectly with all 6 strains of type 4, but cross only with type 10 although low amplification, not crossed with others.	5792.2	68.6	52.7	Moderate	No	19
BTV-4/2/2108-2090R	GAATTAGGTAAAYGATGCG	2108						5908.3	56.9	36.9	None	No	19
BTV-4/2/1593-1613F	GRTTGAGGATAACTCATGGRG	1593	Pd C=929 √	New sequencing primers, this study: no need to order as we already have them	new pair from AUG2009 aligments	RSArrrr/04, ARG2002/01, GRE1999/01, SPA2003/01, OMN2009/09 and ISR2006/10	worked perfectly with all 6 strains of type 4, but cross only with type 10 although low amplification, not crossed with others.	6550.2	62.3	42.9	Moderate	No	21
BTV-4/2/2522-2502R	ACTTGGAYGTCACAACAGGTA	2522						6446.7	61.8	42.9	Very weak	No	21
BTV-4/2/2089-2110F	GCGCATCRTTTACCTAATTCAG	2089	Pd D=837 √	New sequencing primers, this study: no need to order as we already have them	new pair from AUG2009 aligments	RSArrrr/04, ARG2002/01, GRE1999/01, SPA2003/01, OMN2009/09 and ISR2006/10	worked perfectly with all 6 strains of type 4, but cross only with type 10 although low amplification, not crossed with others.	6677.3	67	41	None	No	22
BTV-4/2/TR (F + V)	GTAAGTGTAAGAGGCCACAG	3' end
BTV-4/2/p271F	GCGTCATATGATAGAACTCG	818	2045: extra pair √			RSArrrr/04, ARG2002/01, GRE1999/01, SPA2003/01, OMN2009/09 and ISR2006/10	worked ok with all 6 strains of type 4, although low amplification even lower in 4ARG, 4GRE and 4SPA may be because of less RNA in them but no cross.
BTV-4/2/p954R	TTCGTCGTTTCCGAACACATGTCCA	2863		This study: no need to order as we already have them	reverse primer has 3 nt changes to 4 Argentina but still works
BTV-5/2/314-333F	TACRGATCAYAARTGGATGG	314	2065√	Order, for SA, Cam, Nig and US	new pair from AUG2009 aligments	RSArrrr/05, CAR1982/02 , NIG1982/03 , and USA2003/05	worked only with 5 ref and not for rest of the type 5s, no cross with BTV-9, so either use as it is or check again with different temp profile.	6197.5	57.3	35	Very weak	No	20
BTV-5/2/2379-2360R	TCATATARTTRAGAAAACCG	2379						6133	45.8	25	None	No	20
BTV-5Nig/2/814-833F	RAGCRCTYGAYTTATGYGTR	841	1362√	Order, for SA, Cam, Nig and US	new pair from AUG2009 aligments	RSArrrr/05, CAR1982/02 , NIG1982/03 , and USA2003/05	worked ok with all four strains of type 5, no cross with type 9	6147.4	47.8	30	None	No	20
BTV-5/2/2203-2186R	TGYCCYACWTCAGYAGCG	2203						5447.5	55.6	50	None	No	18
BTV-5/2/802-819F	GYGAGGCGTGGARRCGTG	802	1280√	Order, for SA, Cam, Nig and US	new pair from AUG2009 aligments	RSArrrr/05, CAR1982/02 , NIG1982/03 , and USA2003/05	worked ok with all four strains of type 5, no cross with type 9	5653.1	58.8	61.2	None	No	18
BTV-5/2/2082-2063R	TCGYYTCCTCRCKYGGACGT	2082						5743.7	69.7	52.7	Weak	No	19
BTV-5/2/558-576F	GTGGMRCAAGAGTGYGCRT	558	2124: extra pair √	no need to order as it is same as 186F, only one nt difference	new pair from AUG2009 aligments	RSArrrr/05, CAR1982/02 , NIG1982/03 , and USA2003/05	worked only with 5 ref and not for rest of the type 5s, no cross with BTV-9, so either use as it is or check again with different temp profile.
BTV-5/2/2682-2663R	TRAAATAATCCATRACTCTC	2682		no need to order as it is same as 960R, only one nt difference
BTV-6/2/455-474F	TCACATYGARGCGATTGGTG	455	1724√	Order (W) for ref, vac, Netherlans, SA and USA	new pair from AUG2009 aligments	RSArrrr/06, NET2008/04 and USA2006/01	worked ok with all 3 strains of type 6, no cross with type 14 and 21.	6172.4	57.9	45	Weak	No	20
BTV-6/2/2179-2159R	AGRCGYGCAACYGCTCTTCCA	2179		Order (W) for ref, vac, Netherlans, SA and USA				6359.1	67.3	52.4	None	No	21
BTV-6/2/875-894F	GGTKGTATGYATAGAGGARG	875	1631√	Order (W) for ref, vac, Netherlans, SA and USA	new pair from AUG2009 aligments	RSArrrr/06, NET2008/04 and USA2006/01	worked ok with all 3 strains of type 6, but cross with type 14 not with 21.	6289	41.2	40	None	No	20
BTV-6/2/2506-2487R	ACCACGCTACTYTGTAYGCC	2506		Order (W) for ref, vac, Netherlans, SA and USA				6012.9	63.7	50	Very weak	No	20
BTV-6/2/107-124F	KAGCGAAGATGATGAGGY	107	1211√	Order (W) for ref, vac, Netherlans, SA and USA	new pair from AUG2009 aligments	RSArrrr/06, NET2008/04 and USA2006/01	worked ok with all 3 strains of type 6, no cross with type 14 and 21.	5632.7	53.2	44.5	None	No	18
BTV-6/2/1318-1296R	GTCYTYTTYGTCTSTGAGATCAA	1318		Order (W) for ref, vac, Netherlans, SA and USA				7007.9	61.2	30.5	Very weak	No	23
BTV-7/2/253-271F	GATGTATCCATAGCGGCAT	253	1798√	Order (W)	for ref strain only	RSArrrr/07	worked ok with type 7, no cross with type 19.	5827.7	60	47.4	Very weak	No	19
BTV-7/2/2051-2033R	GTCAGTACTATCAACTGCG	2051		Order (W)	for ref strain only			5787.7	53	47.4	Moderate	No	19
BTV-7/2/646-664F	GGGCCAGGCTCTAATAACT	646	1577√	Order (W)	for ref strain only	RSArrrr/07	worked ok with type 7, no cross with type 19.	5812.7	59.7	52.7	Moderate	No	19
BTV-7/2/2223-2206R	AGCGTGGCCATATGTGGG	2223		Order (W)	for ref strain only			5595.6	67	61.2	Weak	No	18
BTV-7/2/756-778F	TCAAATTCCGGATATGGTTAGAG	756	1751√	Order (W)	for ref strain only	RSArrrr/07	worked ok with type 7, no cross with type 19.	7102.5	62.7	39.2	None	No	23
BTV-7/2/2507-2483R	ATCCCTCCCTCTGAAATAGTCGCCA	2507		Order (W)	for ref strain only			7521.8	72	52	None	No	25
BTV-8/2/1274-1293F	GARRCCAGGCGACAAAATAG	1274	363√	Order (W), ref, Ken, SA and European	new pair from AUG2009 aligments	RSArrrr/08, NET2006/01, ISR2008/13, RSA1987/01 and OMN2009/03	worked ok with type 8, but cross with type 23.	6193.1	55.2	45	None	No	20
BTV-8/2/1637-1619R	AGCYGTTCCAATCACAACC	1637		Order (W), ref, Ken, SA and European				5709.2	62.8	47.4	Very weak	No	19
BTV-8/2/396-413F	GCHCACACGCGCTCRAGG	396	2216√	Order (W), ref, Ken, SA and European	new pair from AUG2009 aligments	RSArrrr/08, NET2006/01, ISR2008/13, RSA1987/01 and OMN2009/03	worked only with 8 ref not with other strains of type 8, slight shadow in type 23.	5475.5	65.4	66.7	None	No	18
BTV-8/2/2612-2592R	TGTAATTGGCAVRTACCAAAG	2612		Order (W), ref, Ken, SA and European				6467.5	64.5	33.4	Moderate	No	21
BTV-8/2/669-691F	GAATTAGGTCGTAATCATCAAAT	669	562√	Order (W), ref, Ken, SA and European	new pair from AUG2009 aligments	RSArrrr/08, NET2006/01, ISR2008/13, RSA1987/01 and OMN2009/03	worked ok with type 8, but cross with type 18 and 23.	7070.6	57.6	30.5	Very weak	No	23
BTV-8/2/1231-1207R	TCACTTTCTCTATTCCTATCGTAAG	1231		Order (W), ref, Ken, SA and European				7532.8	58.6	36	Very weak	No
BTV-9/2/528-551F	AACCATCTRATAAATAATGGGTTA	528	1153√	Order, This study (F+V means E+W)	from AUG2009 aligments	RSArrrr/09, BUL1999/01 or any other European type 9	ok with type 9 E +W but very faint amplification in type 5 also, so does not look that good.	7375.8	51.8	25	Moderate	No	24
BTV-9/2/1681-1660R	ARCATRACMGGRTCATCCATCA	1681		Order, This study (F+V means E+W)				6692.4	55	36.4	None	No	22
BTV-9/2/856-876F	GCACACTGCTCTCGCGGATAG	856	1358√	Order, This study (V, means W only)	from AUG2009 aligments	RSArrrr/09 or vaccine and LIB2008/01	does not look promising in amplification (see fig), although does not cross react with type 5.	6407.1	69.4	62	Weak	No	21
BTV-9/2/2214-2199R	GCGCGGTGATATGCGCG	2214		Order, This study (V, means W only)				5267.4	72.4	70.6	Very strong	Yes	17
BTV-9/2/558-579F	GCTGTGCAAGAGTGTGCTTACG	558	1781√	Order, This study (European, means E only, minus ref and vaccine and Libyan strains)	from AUG2009 aligments	BUL1999/01 or any other European type 9	does not look promising in amplification (see fig), although does not cross react with type 5.	6806.3	67.1	54.6	Weak	No	22
BTV-9/2/2339-2319R	GTTAGCTCCAACCTGCGCAGG	2339		Order, This study (European, means E only, minus ref and vaccine and Libyan strains)				6407.1	70	62	Strong	No	21
BTV-10/S2/382-402F	TYTGGATRAYCACTRTTCBGT	382	964√	Order (W) for ref, India, Dom and USA	new pair from AUG2009 aligments	RSArrrr/10, IND2004/01, USA1980/02, DOM1996/01	worked perfectly with all 4 strains of type 10, but cross with type 24, some faint bands in other serotypes of NT-A also but no strong and specific.	6405.4	51.8	28.6	None	No	21
BTV-10/S2/1346-1325R	TRTATCCATCATCATGAGTTGT	1346		Order (W) for ref, India, Dom and USA				6707.3	58.4	31.9	Weak	No	22
BTV-10/S2/501-522F	GTAAYCATACRAAYCTGGAKYT	501	1094√	Order (W) for ref, India, Dom and USA	new pair from AUG2009 aligments	RSArrrr/10, IND2004/01, USA1980/02, DOM1996/01	worked perfectly with all 4 strains of type 10 (little less for 4 Oman), but some faint and diffused bands of near rt size with type 11 and 20but not so strong and specific.	6730.4	56	27.3	Very weak	No	22
BTV-10/S2/1595-1577R	GCYKRGCATTRAACATCGG	1595		Order (W) for ref, India, Dom and USA				5832.8	57.3	42.2	None	No	19
BTV-10/S2/1322-1341F	GAAACAACTCATGATGATGG	1322	1109√	Order (W) for ref, India, Dom and USA	new pair from AUG2009 aligments	RSArrrr/10, IND2004/01, USA1980/02, DOM1996/01	worked perfectly with all 4 strains of type 10, but cross with type 24, some v v faint bands in type 4, little smaller but strong band in type 11 (but not rt size).	6174	57.9	40	Weak	No	20
BTV-10/S2/2431-2414R	GGTRTCATCCGCATCCTG	2431		Order (W) for ref, India, Dom and USA				5458.5	64.2	55.6	None	No	18
BTV-11/S2/650-673F	GTRCACAATCRAATYCGCTTAGTG	650	1077√	Order (W), ref, vacc, Dom, and Zim	new pair from AUG2009 aligments	RSArrrr/11, ZIM2003/02, NIG1982/08, USA1977/02, DOM1996/03,	worked perfectly with all 5 strains of type 11, but cross with type 10, some v v faint bands in type 20, one look little smaller and other look little bigger than rt size	7344.2	50.6	37.5	Weak	No	24
BTV-11/S2/1727-1708R	TACGCRTGTCGAAATATTGT	1727		Order (W), ref, vacc, Dom, and Zim				6138.9	63.5	35	None	No	20
BTV-11/S2/1594-1613F	GTTGCGAATAACTCATGGAG	1594	1096√	Order (W), ref, vacc, Dom, and Zim	new pair from AUG2009 aligments	RSArrrr/11, ZIM2003/02, NIG1982/08, USA1977/02, DOM1996/03,	worked perfectly with 4 strains of type 11, not with 11 Dom, but cross with type 4 and 20.	6181	59.7	45	Weak	No	20
BTV-11/S2/2690-2669R	AATAATACTTRCTAACGACYTG	2690		Order (W), ref, vacc, Dom, and Zim				6701.8	51.4	27.3	None	No	22
BTV-11/S2/206-227F	GCTAARCCTAYGAGRAATGAYG	206	355√	Order (W), ref, vacc, Dom, and Zim	new pair from AUG2009 aligments	RSArrrr/11, ZIM2003/02, NIG1982/08, USA1977/02, DOM1996/03,	worked perfectly with all 5 strains of type 11, but cross with type 4, 10 and 20.	6792.4	51	36.4	None	No	22
BTV-11/S2/561-538R	GYARCATGTGRAACATYTCAGTGKTTG	561		Order (W), ref, vacc, Dom, and Zim				8341.8	56.5	33.4	Weak	No	27
BTV-12/S2/779-799F	GTYGARGAGTTRAGACRGAGT	779		can order later on (W)				6574.7	41.5	38.1	None	No	21
BTV-12/S2/314-346F	TYTGRGATCACAAYATAGAYRTG	314	1613√	Order (W), for ref, Ken, Nig, Zimb and Brazil	new pair from AUG2009 aligments	RSArrrr/12, KEN----/02, NIG1982/09, BRA2002/01, ZIM2003/04	worked well with all 3 strains tested ref, Nig and Zimb, no cross with type 22	7079.1	61.3	26.1	None	No	23
BTV-12/2/1927-1907R	GTACTCCGTCTTTGGAAGATG	1927		Order (W), for ref, Ken, Nig, Zimb and Brazil				6452.1	60.2	47.7	Weak	No	21
BTV-12/S2/397-415F	TGAYGTYGATTTAGGRCGT	397	892√	Order (W), for ref, Ken, Nig, Zimb and Brazil	new pair from AUG2009 aligments	RSArrrr/12, KEN----/02, NIG1982/09, BRA2002/01, ZIM2003/04	worked well with all 3 strains tested ref, Nig and Zimb, no cross with type 22	5881.7	51.1	36.9	None	No	19
BTV-12/2/1289-1268R	GATCTAAACGYGATTCAAAGAG	1289		Order (W), for ref, Ken, Nig, Zimb and Brazil				6783.9	57.1	36.4	Very weak	No	22
BTV-12/2/506-524F	GAARGYRGGATGCGAYCATG	506	1326√	Order (W), for ref, Ken, Nig, Zimb and Brazil	new pair from AUG2009 aligments	RSArrrr/12, KEN----/02, NIG1982/09, BRA2002/01, ZIM2003/04	worked well with all 3 strains tested ref, Nig and Zimb, no cross with type 22	6231	59.8	45	Very weak	Yes	20
BTV-12/2/1832-1812R	GRTYYTCRYTMTGTRCYYCCG	1832		Order (W), for ref, Ken, Nig, Zimb and Brazil				6351.5	62.7	33.4	None	No	21
BTV-13/2/1017-1035F	GCGTAAWGATCAGGATCGG	1017	755: extra pair √	no need to order, instead use 373F	new pair from AUG2009 aligments	RSArrrr/13, BZE1990/01, USA1997/03	worked well with all 3 strains tested, no cross with type3 and 16.	5897.3	65.3	52.7	Moderate	No	19
BTV-13/2/1772-1754F	TGCTTAAYGCTCARACTYG	1772		no need to order, instead use 631R				5770.7	46.3	36.9	None	No
BTV-13/2/612-631F	TAAYTCTGARCGGAGGACYC	612	1236√	Order (W) for ref, USA and BZE	new pair from AUG2009 aligments	RSArrrr/13, BZE1990/01, USA1997/03	worked well with all 3 strains tested, no cross with type3 and 16.	6134	58	45	None	No	20
BTV-13/2/1848-1824R	GTTYTCTYYRCGTCGGCTDAGRATT	1848		Order (W) for ref, USA and BZE				7648.7	52.8	36	None	No	25
BTV-13/2/672-690F	RCTAAGGCGCAAYCAGCAG	672	1323√	Order (W) for ref, USA and BZE	new pair from AUG2009 aligments	RSArrrr/13, BZE1990/01, USA1997/03	worked well with all 3 strains tested, no cross with type3 and 16.	5831.3	57.8	52.7	None	No	19
BTV-13/2/1995-1975R	TGATGGRTCTATCTTRGGRTG	1995		Order (W) for ref, USA and BZE				6515.1	62.8	38.1	Very weak	No	21
BTV-13/2/741-660F	GGTYTTAGTYAATGGYRTYG	741	1655√	Order (W) for ref, USA and BZE	new pair from AUG2009 aligments	RSArrrr/13, BZE1990/01, USA1997/03	worked well with all 3 strains tested, no cross with type3 and 16.	6178.4	53.4	35	None	No	20
BTV-13/2/2396-2372R	ATCATCAATTCCARAATGCACGTTA	2396		Order (W) for ref, USA and BZE				7600.9	60	32	Very weak	No	25
BTV-14/2/107-126F	AGTTGARGATGAYGYRGCYG	107	850√	Order (W) for ref, USA, Cam and BZE	new pair from AUG2009 aligments	RSArrrr/14, CAR1982/04, BZE1990/02, USA2003/03 or USA2003/08	worked well with all 3 strains tested ref, BZE and Cameroon, no cross with type 6 and 21.	6229.5	59.7	40	None	No	20
BTV-14/2/957-939R	GTCGAAAYTTYTCGTCGAG	957		Order (W) for ref, USA, Cam and BZE				5818.7	65.9	42.2	Moderate	No	19
BTV-14/2/413-431F	GAGYGTGTTYATATCCGCR	413	1581√	Order (W) for ref, USA, Cam and BZE	new pair from AUG2009 aligments	RSArrrr/14, CAR1982/04, BZE1990/02, USA2003/03 or USA2003/08	worked well with all 3 strains tested ref, BZE and Cameroon, no cross with type 6 and 21.	5826.7	54.4	42.2	None	No	19
BTV-14/2/1994-1975R	RTGRGTCTCSACYGGTAARG	1994		Order (W) for ref, USA, Cam and BZE				6177.5	51.3	40	None	No	20
BTV-14/2/1293-1313F	GAYYTGATTAYGYGGGARRGT	1293	849√	Order (W) for ref, USA, Cam and BZE	new pair from AUG2009 aligments	RSArrrr/14, CAR1982/04, BZE1990/02, USA2003/03 or USA2003/08	worked well with all 3 strains tested ref, BZE and Cameroon, no cross with type 6 and 21.	6541.2	62	33.4	None	No	21
BTV-14/2/2142-2124R	GACGAATYGCTTCAAGTCG	2142		Order (W) for ref, USA, Cam and BZE				5820.2	57.2	47.4	Weak	No	19
BTV-15/2/48-68F	GTAATTCAACCATCGCACCAG	48	1823√	Order (W) for ref, Isreal, Zimb	new pair from AUG2009 aligments	RSArrrr/15, AUS1982/01, ZIM2003/08 or ZIM2003/09, ISR2006/11	worked well with all 3 strains tested ref, Zimb and Israel.	6359.1	64.1	47.7	None	No	21
BTV-15/2/1871-1854R	GTAATCGCGACGAATACG	1871		Order (W) for ref, Isreal, Zimb				5532.6	59.3	50	Weak	No	18
BTV-15/2/322-341F	GGACTCTATTTCAGACGGCG	322	991√	Order (W) for ref, Isreal, Zimb	new pair from AUG2009 aligments	RSArrrr/15, AUS1982/01, ZIM2003/08 or ZIM2003/09, ISR2006/11	worked well with all 3 strains tested ref, Zimb and Israel.	6132.9	63.7	55	Very weak	No	20
BTV-15/2/1313-1293R	GTATTATTTCAGTGCCTGGTG	1313		Order (W) for ref, Isreal, Zimb				6458.1	58.6	42.9	Weak	No	21
BTV-15/2/626-644F	GCTATAGGAGAGGCTCGGG	626	1067√	Order (W) for ref, Isreal, Zimb	new pair from AUG2009 aligments	RSArrrr/15, AUS1982/01, ZIM2003/08 or ZIM2003/09, ISR2006/11	worked well with all 3 strains tested ref, Zimb and Israel.	5933.8	62.8	63.2	Weak	No	19
BTV-15/2/1693-1672R	KRACCCATACAACGTTCGYTCG	1693		Order (W) for ref, Isreal, Zimb				6667.3	63.5	45.5	None	No	22
BTV-16/2/391-412F	GATCAYAGTACARTWCAATAYG	391	453√	Order (E+W), complete new pair, don't know about china and Indo strains	new pair from AUG2009 aligments	Eastern (RSArrrr/16 or RSAvvvv/16, TUR2000/01, or TUR2000/02, or TUR2000/08 - TUR2000/10, ISA1991/01, AUS1986/02, CYP2004/01, CYP2006/01 and CYP2006/02, FRA2004/01, ITL2004/01, SAD2004/01 - SAD2004/24, GRE2008/02 - GRE2008/10, ISR2001/14 - ISR2001/18, ISR2003/01, ISR2008/01 - ISR2008/03, ISR2009/01 - ISR2009/03, ZIM2003/10); Western (NIG1982/10, IND2004/05 and IND2004/06, OMN2009/02 or OMN2009/07)	Pick up eastern and western except Oman but cross with 13, so no good	6738.9	46.7	27.3	None	No	22
BTV-16/2/851-831R	GAYTTRATRTGTGTTCGYTCG	851		Order (E+W), complete new pair, don't know about china and Indo strains				6458.1	62.1	33.4	None	No	21
BTV-16/2/1738-1756F	GCGTCAATGATGGGATCAA	1738	726√	Order (W) for Nigerian strain only	new pair from AUG2009 aligments	Western (NIG1982/10, IND2004/05 and IND2004/06, OMN2009/02 or OMN2009/07)	worked well with 16 Nig and 16 Oman, no cross, so ok; also picks up faintly eastern strain of 16 vacc and 16 GRE	5876.8	64.6	47.4	Weak	No	19
BTV-16/2/2464-2443R	TAGCGCCTGCGCACGCAAGAAT	2464		Order (W) for Nigerian strain only				6729.3	76.2	59.1	Very strong	No	22
BTV-16/2/534-555F	TCACATGGTACGTAAYCAYTTG	534	1288√	Order (E) for ref, Israel, vacc, Turkey, Indo, Gre, Fra	new pair from AUG2009 aligments	Eastern (RSArrrr/16 or RSAvvvv/16, TUR2000/01, or TUR2000/02, or TUR2000/08 - TUR2000/10, ISA1991/01, AUS1986/02, CYP2004/01, CYP2006/01 and CYP2006/02, FRA2004/01, ITL2004/01, SAD2004/01 - SAD2004/24, GRE2008/02 - GRE2008/10, ISR2001/14 - ISR2001/18, ISR2003/01, ISR2008/01 - ISR2008/03, ISR2009/01 - ISR2009/03, ZIM2003/10)	worked well with easterns but cross pick up 3 and 13, so no good	6709.3	65.3	36.4	None	No	22
BTV-16/2/1822-1799R	GYARAAAACCWGGATATAATGG	1822		Order (E) for ref, Israel, vacc, Turkey, Indo, Gre, Fra				6820.5	48.7	31.9	None	No	22
BTV-17/2/115-133F	AGARGATGTTGAMGRAARA	115	1256√	Order (W) to include ref, USA, California and TAT strains	new pair from AUG2009 aligments	RSArrrr/17, USA1979/01, USA1989/02 or USA1998/10 or USA2002/06 or USA2004/01 and TAT1990/02	worked well with all 3 strains (ref, USA and TAT, no cross, so ok	5953.9	36.5	26.4	None	No	19
BTV-17/2/1371-1352R	TCCTCCTCAGCYTCATGCYG	1371		Order (W) to include ref, USA, California and TAT strains				5979.8	75	55	None	No	20
BTV-17/2/1148-1167F	GTTTACAGYACRCTYCGWCG	1148	689√	Order (W) to include ref, USA, California and TAT strains	new pair from AUG2009 aligments	RSArrrr/17, USA1979/01, USA1989/02 or USA1998/10 or USA2002/06 or USA2004/01 and TAT1990/02	worked very well with all 3 strains (ref, USA and TAT, but two (one little above and one little below) near rt sized bands in type 4, crosses with type 11.	6080.4	43.3	45	None	No	20
BTV-17/2/1837-1818R	GRCATCTCCTGTYAGCTGYG	1837		Order (W) to include ref, USA, California and TAT strains				6091.9	48.6	50	None	No	20
BTV-17/2/286-304F	GACRAARAGYGCTCGAGGG	286	1090√	Order (W) to include ref, USA, California and TAT strains	new pair from AUG2009 aligments	RSArrrr/17, USA1979/01, USA1989/02 or USA1998/10 or USA2002/06 or USA2004/01 and TAT1990/02	worked well with all 3 strains (ref, USA and TAT, although multiple bands in addition to rt sized band no cross, so ok	5919.3	50.7	52.7	None	No	19
BTV-17/2/1376-1355R	GTTCRTCCTCCTCAGCYTCATG	1376		Order (W) to include ref, USA, California and TAT strains				6612.7	76.2	50	None	Yes	22
BTV-18/2/98-121F	GAGTACTCGTGTAGATGARCCYAA	98	2051√	Order (W) for ref and TAT strains	new pair from AUG2009 aligments	RSArrrr/18, TAT1990/04	looks ok, see pic	7401.3	52.8	41.7	Weak	No	24
BTV-18/2/2149-2128R	RTTTCGATCACCTCCATCCTCG	2149		Order (W) for ref and TAT strains				6589.2	69.2	50	Weak	No	22
BTV-18/2/621-638F	GCGGCGGTGGGAGATGCG	621	383√	Order (W) for ref and TAT strains	new pair from AUG2009 aligments	RSArrrr/18, TAT1990/04	looks ok, see pic	5043.2	69.5	75	None	No	16
BTV-18/2/1004-983R	GTGYRYGCCACCACCCATG	1004		Order (W) for ref and TAT strains				5741.7	67.5	57.9	Weak	Yes	19
BTV-18/2/1731-1750F	TTAARAGGGCGRGCGCTGCT	1731	1021√	Order (W) for ref and TAT strains	new pair from AUG2009 aligments	RSArrrr/18, TAT1990/04	Perfect with both strains and no cross with 8 and 23	6198	63.4	55	Moderate	No	20
BTV-18/2/2752-2730R	TGTACCTTGCGATCYCGATCAAT	2752		Order (W) for ref and TAT strains				6981.9	66.6	43.5	Moderate	No	23
BTV-19/2/702-720F	TACRGAGCAGTATAAYAGR	702	1787√	Order (W) for ref, USA, DOM and TAT strains	new pair from AUG2009 aligments	RSArrrr/19, USA2003/04, TAT1990/05, DOM1996/02 or DOM1996/04	worked well with 19 ref, 19 USA, 19 TAT, and Dom, no cross with type 7	5877.3	49.6	31.6	Very weak	No	19
BTV-19/2/2489-2471R	GCATARTAATCCTTAAGCG	2489		Order (W) for ref, USA, DOM and TAT strains				5803.8	54.1	36.9	None	No	19
BTV-19/2/548-567F	GYGAACTGTYRAAYTGTGCT	548	1680√	Order (W) for ref, USA, DOM and TAT strains	new pair from AUG2009 aligments	RSArrrr/19, USA2003/04, TAT1990/05, DOM1996/02 or DOM1996/04	worked well with 19 ref, 19 USA, 19 TAT, and Dom, no cross with type 7	6147.4	54.3	35	None	No	20
BTV-19/2/2228-2210R	TCYCCATACGTWGAYTCTG	2228		Order (W) for ref, USA, DOM and TAT strains				5734.2	58.4	42.2	None	No	19
BTV-19/2/74-96F	TGATTAGAGCRTATGARACTATT	74	1494√	Order (W) for ref, USA, DOM and TAT strains	new pair from AUG2009 aligments	RSArrrr/19, USA2003/04, TAT1990/05, DOM1996/02 or DOM1996/04	worked well with 19 ref, 19 USA, 19 TAT, and Dom, no cross with type 7	7101.6	51.3	26.1	Very weak	No	23
BTV-19/2/1568-1546R	GAYGGCATYACCATTTCCGAATG	1568		Order (W) for ref, USA, DOM and TAT strains				7023.5	64.6	43.5	Weak	No	23
BTV-20/2/664-682F	GCATTTGACTAGAGGAACT	664	1324√	order, This study, for ref and AUS	from AUG2009 aligments	RSArrrr/20, AUS1978/01 or AUS1975/01	worked well with ref strain, no cross, so ok	5851.8	53.3	42.2	None	No	19
BTV-20/2/1988-1968R	TTCTATAATCCATTCCGTCAG	1988		order, This study, for ref and AUS				6331	58.1	38.1	None	No	21
BTV-20/2/822-838F	GGTTCGACCGGAGCCGA	822	1257√	order, This study, for ref and AUS	from AUG2009 aligments	RSArrrr/20, AUS1978/01 or AUS1975/01	worked well with ref strain, slight amplification rt or near rt size in type 10, so probably ok	5236.4	70.1	70.6	Moderate	No	17
BTV-20/2/2079-2059R	TTAGGATCGCGTAACTGTGCG	2079		order, This study, for ref and AUS				6477.1	67	52.4	Moderate	No	21
BTV-20/2/1306-1324F	TCTGACTAAGCCAATGGAT	1306	827√	order, This study, for ref and AUS	from AUG2009 aligments	RSArrrr/20, AUS1978/01 or AUS1975/01	worked well with ref strain, no cross, slight smaller near rt sized band in type 17 but should not be a problem.	5811.8	57.2	42.2	Weak	No	19
BTV-20/2/2133-2113R	AACCGCTGAGACCCTACATTA	2133		order, This study, for ref and AUS				6359.1	62.4	47.7	None	No	21
BTV-21/2/105-125F	GCGAGTGAGGAAGATGATGTG	105	733√	order, This study, for ref and AUS	from AUG2009 aligments	RSArrrr/21, AUS1979/02	work with 21 ref but cross with 6, 14	6615.2	64.8	52.4	None	No	21
BTV-21/2/838-818R	AACGATCGTATGTGTCGTGGG	838		order, This study, for ref and AUS				6517.1	66.9	52.4	Moderate	No	21
BTV-21/2/280-300F	GGACTAGCACAGGTGGAGAT	280	1132√	order, This study, for ref and AUS	from AUG2009 aligments	RSArrrr/21, AUS1979/02	Looks ok, but load less and recheck in AGE with double ladder	6231	60.8	55	Weak	No	20
BTV-21/2/1412-1393R	GCTAATCATATCARTGTAAG	1412		order, This study, for ref and AUS				6132	48.8	30	None	No	20
BTV-21/2/366-389F	GCGAGCTTAGAATTTCCGTCAAAG	366	1293√	order, This study, for ref and AUS	from AUG2009 aligments	RSArrrr/21, AUS1979/02	Looks ok, but load less and recheck in AGE with double ladder	7376.7	67.6	45.9	Very weak	No	24
BTV-21/2/1659-1636R	GCGCTAAGGTACGATATATACTCG	1659		order, This study, for ref and AUS				7376.7	61.7	45.9	Weak	No	24
BTV-22/2/148-170F	GTTAGAAGARATYAAAGGYGTAT	148	1074√	this study, for ref, Nig, TAT and USA	new pair from AUG2009 aligments	RSArrrr/22, NIG1982/11 or NIG1982/12 or NIG1983/01, TAT1990/01, USA2002/02	works ok with 3 strains ref, Nig, and TAT, no cross	7167.6	40.1	26.1	None	No	23
BTV-22/2/1222-1202R	RRATCTATTCGCGTACTCTGG	1222		this study, for ref, Nig, TAT and USA				6412.1	53.1	42.9	None	No	21
BTV-22/2/287-306F	GTRTCRYTAAGGARRCGCTT	287	1684√	this study, for ref, Nig, TAT and USA	new pair from AUG2009 aligments	RSArrrr/22, NIG1982/11 or NIG1982/12 or NIG1983/01, TAT1990/01, USA2002/02	works only with 22 Nig, cross is ?? so not so good	6164.5	56.7	35	Very weak	No	20
BTV-22/2/1971-1948R	ACCATAGHAATGTACTGRAKCAR	1971		this study, for ref, Nig, TAT and USA				7066.1	46.9	30.5	Very weak	No	23
BTV-22/2/508-525F	GGCTGGTTGTARCCACGG	508	2211√	this study, for ref, Nig, TAT and USA	new pair from AUG2009 aligments	RSArrrr/22, NIG1982/11 or NIG1982/12 or NIG1983/01, TAT1990/01, USA2002/02	works only with 22 ref and 22 Nig, not with Tat, no cross with type 12	5563.5	57.6	61.2	Weak	No	18
BTV-22/2/2719-2702R	GGGCCKYTTCATTTGAAG	2719		this study, for ref, Nig, TAT and USA				5525.5	66.1	44.5	Weak	No	18
BTV-23/2/384-402F	GCGCACACGAGAACGCGAG	384	1548√	Order, this study for Ind, ref, Indo, Aus,	from AUG2009 aligments	RSArrrr/23, AUS1982/02, IND1988/02 or any other Indian strain, ISA1991/02, NEP2007/01	worked well with 23 ref, 23 AUS, 23ISA, and 23 IND, no cross with 8, 18	5856.8	73	68.5	Moderate	No	19
BTV-23/2/1932-1914R	GTTTAACRTGCATACTCAG	1932		Order, this study for Ind, ref, Indo, Aus,				5794.7	56.1	36.9	Very weak	No	19
BTV-23/2/602-619F	GATTGTGCACGCCGARCGCG	602	1623√	ORDER, this study for Ind, ref, Indo, Aus,	from AUG2009 aligments	RSArrrr/23, AUS1982/02, IND1988/02 or any other Indian strain, ISA1991/02, NEP2007/01	worked well with 23 ref, 23 AUS, 23ISA, and 23 IND, no cross with 8, 18	6150.9	70.3	65	Moderate	Yes	20
BTV-23/2/2225-2203R	GTTAAGATGCGCRAYATCCTGAG	2225		ORDER, this study for Ind, ref, Indo, Aus,				7088	60.9	43.5	Very weak	No	23
BTV-23/2/1259-1277F	GCTTAGACCTGGCGAYAAG	1259	1421√	ORDER, this study for Ind, ref, Indo, Aus,	from AUG2009 aligments	RSArrrr/23, AUS1982/02, IND1988/02 or any other Indian strain, ISA1991/02, NEP2007/01	worked well with 23 ref, 23 AUS, 23ISA, and 23 IND, no cross with 8, 18	5845.3	59.1	52.7	Very weak	No	19
BTV-23/2/2680-2660R	GAAATGATYCTCTCTCTTCGG	2680		ORDER, this study for Ind, ref, Indo, Aus,				6379.6	53.5	42.9	Very weak	No	21
BTV-24/2/158-185F	TTCTGACATGATWGATATACCAAAAAKY	158	1776√	ORDER, this study, for ref, Israel and USA	new pair from AUG2009 aligments	RSArrrr/24, USA2007/01, ISR2008/05 - ISR2008/12, ISR2009/04 - ISR2009/12	worked well with 2 strains (ref and Israel) not with USA so check insilico with USA and also with another prep of RNA, no cross, multiple bands and smearing in type 10. so ok	8579	64.8	25	None	No	28
BTV-24/2/1834-1815R	TGATCTTTTRCRTAGCCRGT	1834		ORDER, this study, for ref, Israel and USA				6105.9	58.1	35	None	No	20
BTV-24/2/602-619F	GAARGCYCACGCRGAGCG	602	1557√	ORDER, this study, for ref, Israel and USA	new pair from AUG2009 aligments	RSArrrr/24, USA2007/01, ISR2008/05 - ISR2008/12, ISR2009/04 - ISR2009/12	worked well with 2 strains (ref and Israel) not with USA so check insilico with USA and also with another prep of RNA, no cross. so ok	5551.1	64.8	61.2	Moderate	No	18
BTV-24/2/2159-2135R	GTTDGGAAARTTCYTYTGRAGR	2159		ORDER, this study, for ref, Israel and USA				6823.7	59.2	27.3	Very weak	No	22
BTV-24/2/650-673F	GGAAMGRYTGTTRCAAATRCCCAG	650	2021√	ORDER, this study, for ref, Israel and USA	new pair from AUG2009 aligments	RSArrrr/24, USA2007/01, ISR2008/05 - ISR2008/12, ISR2009/04 - ISR2009/12	worked well with 2 strains (ref and Israel) not with USA so check insilico with USA and also with another prep of RNA, no cross. so ok	7398.3	60.8	37.5	None	No	24
BTV-24/2/2671-2648R	RCCTGYTCRGATCGMATYTGCATA	2671		ORDER, this study, for ref, Israel and USA				7315.7	62.3	37.5	None	No	24
BTV-25/2/31-49F	GCGGATGAAATGCCTTATG	31	1154√	this has been designed from coding seq from Martin Hoffman, so primer position might change after having NTRs
BTV-25/2/1203-1185R	TAGATTTCGCTCTGTCCCG	1185		"
BTV-25/2/973-992F	GTGCTGAGTCAGAGAGGCAG	~992	369√	"
BTV-25/2/1361-1340R	TCATTCTGTACTCCTTCTTGCG	1361		"
BTV-25/2/1269-1288F	GATTGTTCACTGGTGTTATG	1269	997√	"
BTV-25/2/2266-2249R	GTCTATGCCGGTATGCAG	2266

## Sheet: Tabe S2-Maan et al
Table S2: Additional primer-pairs for amplification and sequencing of Seg-2 from BTV-1 to BTV-26 in RT-PCR assays.
Primer-pair name	BTV Primer designation	Sequence (5’ to 3’)	Position on genome segment 2 (nt)	Predicted Product Size (bp)	Strains/isolates used for In silico analysis	Strains/isolates tested in vitro	Primer-pair specificity
4W4	BTV-4/2/1037-1055F	GCGCYTATCGCRATWGCYG	1037	1071 - Fig.1 (Panel A)	RSArrrr/04, RSAvvvv/04, RSAvvv3/04, TURvvvv/04, CYP1969/01, TUR1978/01, TUR1980/01, SUD1983/01, GRE1999/01, GRE2000/01, GRE2000/07, SPA2003/01 - SPA2003/04, SPA2004/01, SPA2004/02, ISR2001/01, ISR2002/01, ISR2006/12, ISR2008/04, MOR2004/02, OMN2009/09	RSArrrr/04, ARG2002/01, GRE1999/01, SPA2003/01, OMN2009/09 and ISR2006/10	Successfully amplified Seg-2 from all western strains of BTV-4 that were tested however amplification was also detected with the reference strain of one of the most closely related heterologous serotype BTV-10, although to a lesser extent.
	BTV-4/2/2108-2090R	GAATTAGGTAAAYGATGCG	2108
4W5	BTV-4/2/1593-1613F	GRTTGAGGATAACTCATGGRG	1593	929 - Fig.1 (Panel A)			Successfully amplified Seg-2 from all western strains of BTV-4 that were tested however amplification was also detected with the reference strain of one of the most closely related heterologous serotype BTV-10, although to a lesser extent.
	BTV-4/2/2522-2502R	ACTTGGAYGTCACAACAGGTA	2522
8W4	BTV-8/2/1274-1293F	GARRCCAGGCGACAAAATAG	1274	363 - Fig.1 (Panel B)	RSArrrr/08, KEN----/01, NIG1982/07, RSA1987/01, BEL2006/01, NET2006/01 - NET2006/06, GER2007/04, NET2007/01, UKG2007/01, DEN2007/01, FRA2007/01, SWI2007/01, GER2008/01, ISR2008/13, NET2008/01 - NET2008/03, UKG2008/01, OMN2009/03	RSArrrr/08, NET2006/01, ISR2008/13, RSA1987/01, OMN2009/03	Successfully amplified Seg-2 from all western strains of BTV-8 that were tested however amplification was also detected with the reference strain of one closely related heterologous serotype (BTV-23).
	BTV-8/2/1637-1619R	AGCYGTTCCAATCACAACC	1637
8W5	BTV-8/2/396-413F	GCHCACACGCGCTCRAGG	396	2216 - Fig.1 (Panel B)			Amplified Seg-2 from reference strain of BTV-8 only. Showed no amplification with the reference strain of most closely related heterologous serotypes (BTV-18), although a very low intensity near right sized band was produced with the reference strain of BTV-23.
	BTV-8/2/2612-2592R	TGTAATTGGCAVRTACCAAAG	2612
8W6	BTV-8/2/669-691F	GAATTAGGTCGTAATCATCAAAT	669	562 - Fig.1 (Panel B)			Successfully amplified Seg-2 from all western strains of BTV-8 that were tested however amplification of Seg-2 was also detected from both most closely related heterologous serotypes (BTV-18 and BTV-23).
	BTV-8/2/1231-1207R	TCACTTTCTCTATTCCTATCGTAAG	1231
10W4	BTV-10/S2/382-402F	TYTGGATRAYCACTRTTCBGT	382	964 - Fig.1 (Panel C)	RSArrrr/10, USA1980/02, USA1994/04, USA2002/03, IND2004/01, DOM1996/01	RSArrrr/10, IND2004/01, USA1980/02, DOM1996/01	Excellent amplification in all western strains of BTV-10 that were tested however amplification was also detected with reference strain of most closely related heterologous serotype BTV-24. Some nonspecific and very low intensity bands were visible in other heterologous serotypes of Nuncleotype A (BTV-4, 11, 17 and 20).
	BTV-10/S2/1346-1325R	TRTATCCATCATCATGAGTTGT	1346
10W5	BTV-10/S2/501-522F	GTAAYCATACRAAYCTGGAKYT	501	1094 - Fig.1 (Panel C)			Excellent amplification in all western strains of BTV-10 that were tested. Amplification was slightly less with Dominican strain. Some less intense, diffused near right sized amplification was also observed with reference strains of most closely related heterologous serotypes BTV-11 and BTV-20.
	BTV-10/S2/1595-1577R	GCYKRGCATTRAACATCGG	1595
10W6	BTV-10/S2/1322-1341F	GAAACAACTCATGATGATGG	1322	1109 - Fig.1 (Panel C)			Excellent amplification in all western strains of BTV-10 that were tested however amplification was also detected with reference strain of most closely related heterologous serotype BTV-24. Low intensity amplificaton was also detected in BTV-4. In BTV-11, multiple intense bands of smaller sizes were observed.
	BTV-10/S2/2431-2414R	GGTRTCATCCGCATCCTG	2431
11W4	BTV-11/S2/650-673F	GTRCACAATCRAATYCGCTTAGTG	650	1077 - Fig.1 (Panel C)	RSArrrr/11, NIG1982/08, USA1977/02, USA1998/09, USA2005/01, USA2005/02 DOM1996/03, ZIM2003/02, ZIM2003/05	RSArrrr/11, ZIM2003/02, NIG1982/08, USA1977/02, DOM1996/03	Excellent amplification of Seg-2 from all western strains of BTV-11 that were tested. Primer-pair also showed cross-amplification with reference strain of most closely related heterologous serotype BTV-10 and gave two bands of very low intensity with BTV-20 (one slightly bigger and one slighly smaller than the right sized band).
	BTV-11/S2/1727-1708R	TACGCRTGTCGAAATATTGT	1727
11W5	BTV-11/S2/1594-1613F	GTTGCGAATAACTCATGGAG	1594	1096 - Fig.1 (Panel C)			Excellent amplification of Seg-2 from most western strains of BTV-11 with the exception of Domanican strain. Primer-pair also showed cross-amplification with reference strains of most closely related heterologous serotypes BTV-4 and BTV-20.
	BTV-11/S2/2690-2669R	AATAATACTTRCTAACGACYTG	2690
11W6	BTV-11/S2/206-227F	GCTAARCCTAYGAGRAATGAYG	206	355 - Fig.1 (Panel C)			Excellent amplification of Seg-2 from all western strains of BTV-11 that were tested. Primer-pair also showed cross-amplification with reference strains of most closely related heterologous serotypes (BTV-4, BTV-10 and BTV-20).
	BTV-11/S2/561-538R	GYARCATGTGRAACATYTCAGTGKTTG	561
16A2	BTV-16/2/391-412F	GATCAYAGTACARTWCAATAYG	391	453	Eastern (RSArrrr/16, RSAvvvv/16, TUR2000/01, TUR2000/02, TUR2000/10, ISA1991/01, CYP2004/01, CYP2006/01, FRA2004/01, ITL2004/01, SAD2004/01, GRE2008/02 - GRE2008/10, ISR2001/14 - ISR2001/18, ISR2003/01, ISR2008/01 - ISR2008/03, ISR2009/01 - ISR2009/03); Western (NIG1982/10, OMN2009/02)	RSArrrr/16, GRE2008/02, NIG1982/10, OMN2009/02	Suceesfully amplified Seg-2 from majority of eastern and western strains of BTV-16 that were tested with the exception of a strain from Oman. Primer-pair also showed cross-amplification with reference strain of most closely related heterologous serotype (BTV-13).
	BTV-16/2/851-831R	GAYTTRATRTGTGTTCGYTCG	851
16A3	BTV-16/2/2084-2102F	GCTCAGTCGATGAGTGCAG	2084	851 - Fig.1 (Panel D)			Primer pair amplified all eastern and werstern strains very well giving a single specific band particularly from western strains from Oman and Nigeria). With the eastern strains primer-pair not only generated a low intensity right sized band comparing to the western strains but also generated two smaller (~150 and 250 bp) bands. Primer-pair also showed cross-amplification of the most closely rela…
	BTV-16/2/2936-2916R	GTAAGTGTAAACGYGCCCAAT	2935
16W2	BTV-16/2/1738-1756F	GCGTCAATGATGGGATCAA	1738	726	NIG1982/10, OMN2009/02	NIG1982/10, OMN2009/02, RSArrrr/16, GRE2008/02	Sucessfully amplified Seg-2 from both western strains of BTV-16 that were tested. Showed no cross-amplification from reference strain of most closely related herologous serotypes (BTV-3 and BTV-13). Primer-pair showed no amplification of Seg-2 from eastern strains of BTV-16.
	BTV-16/2/2464-2443R	TAGCGCCTGCGCACGCAAGAAT	2464
16 E2	BTV-16/2/534-555F	TCACATGGTACGTAAYCAYTTG	534	1288 - Fig.1 (Panel D)	RSArrrr/16, RSAvvvv/16, TUR2000/01, TUR2000/02, TUR2000/10, ISA1991/01, CYP2004/01, CYP2006/01, FRA2004/01, ITL2004/01, SAD2004/01, GRE2008/02 - GRE2008/10, ISR2001/14 - ISR2001/18, ISR2003/01, ISR2008/01 - ISR2008/03, ISR2009/01 - ISR2009/03)	RSArrrr/16, GRE2008/02, NIG1982/10, OMN2009/02	Sucessfully amplified Seg-2 from both eastern strains that were tested but primer-pair also cross-amplified the reference strain of most closely related serotypes (BTV-3 and BTV-13). Multiple bands were observed with Nigerian strains one being near right size. No amplification of right sized band was detected with the strain from Oman.
	BTV-16/2/1822-1799R	GYARAAAACCWGGATATAATGG	1822
17W4	BTV-17/2/1148-1167F	GTTTACAGYACRCTYCGWCG	1148	689 - Fig.1 (Panel E)	RSArrrr/17, USA1979/01, USA1989/02, USA1998/10, USA2002/06, USA2004/01, TAT1990/02	RSArrrr/17, USA2002/06, TAT1990/02	Sucessfully amplified Seg-2 from all western strains of BTV-17 that were tested. Primer-pair also cross-amplified reference strains of most closely related heterologous serotypes of BTV-4 (generating two near right sized band) and BTV-11.
	BTV-17/2/1837-1818R	GRCATCTCCTGTYAGCTGYG	1837
18W4	BTV-18/2/381-404F	GTAGAGCATGTACCATCACGGATA	381	1556 - Fig.1 (Panel E)	RSArrrr/18, TAT1990/04	RSArrrr/18, TAT1990/04	Sucessfully amplified Seg-2 from both western strains of BTV-18. Primer-pair did not cross-amplify reference strain of most closely related heterologous serotype BTV-23 but a extremely low intensity band of near right size was evident with reference strain of other most closely related heterologous serotype BTV-8.
	BTV-18/2/1937-1909R	GGACGGCATCACATGTTTATCAAACAATG	1937
26 E3	BTV-26/S2/176-196F	TCTAAGCAAGGGATTATCGAT	176-196	1113	KUW2010/02; KUW2010/03	KUW2010/02, KUW2010/03	Excellent amplification of Seg-2 from both strains of BTV-26. However, it also generated two bands with the reference strains of most closely related heterologous serotypes of Nucleotype A (BTV-4, 10, 17 and 20) one slightly bigger and one slightly smaller than the right size. Smaller near right sized band was seen with BTV-24 also.
	BTV-26/S2/1289-1268R	TAACTTCCTCATCAACTGAGAT	1289-1268
26 E4	BTV-26/S2/1267-1286F	TATCTCAGTTGATGAGGAAG	1267-1286	582			Excellent amplification of Seg-2 from both strains of BTV-26. However, it also generated two bands with the reference strains of most closely related serotype of Nucleotype A (BTV-10) one slightly bigger and one slightly smaller than the right size. A very faint near right size band was also seen with the reference strains of BTV-4 and BTV-17.
	BTV-26/S2/1849-1831R	GCATATATCCCTTTCACCT	1849-1831
